# Supplementary material for: Modelling the effects of global climate change on Chikungunya transmission in the 21st century
Source: Sci Rep. 2017 Jun 19;7:3813. doi: 10.1038/s41598-017-03566-3 (PMC5476675; doi:10.1038/s41598-017-03566-3)
Supplement: Supplementary file 2 — Supplementary Data [file 41598_2017_3566_MOESM2_ESM.xls]

## Sheet: CHIKV_occurrence_records
Source	Location/District	Country/Island	Continent/Region	longitude	latitude	first Year	Remarks
Promedmail	Brazzaville	Congo	Africa	15.2833	-4.2666	2011	more in the southern districts of the capital
Promedmail	Pool	Congo	Africa	14.919	-3.9171	2011
Promedmail	Kinshasa	Democratic Republic Congo	Africa	15.3139	-4.3317	2012	import to france
Promedmail	Kinshasa	Democratic Republic Congo	Africa	15.3139	-4.3317	2012	import to france
Collao_AmJTropMedHyg_2010	Bata	Equatorial Guinea	Africa	9.7667	1.8604	2006
Promedmail	Franceville	Gabon	Africa	13.5833	1.6333	2010	Capital city of Upper Ogooué
Leroy_EID_2009	Kango	Gabon	Africa	10.1077	0.17	2007
Promedmail	Libreville	Gabon	Africa	9.4654	0.4035	2007	subdistrict especially village Argosari
Leroy_EID_2009	Minvoul	Gabon	Africa	12.1325	2.1513	2007
Leroy_EID_2009	Mitzic	Gabon	Africa	11.5527	0.785	2007
Leroy_EID_2009	Ntoum	Gabon	Africa	9.7535	0.3829	2007
Leroy_EID_2009	Oyem	Gabon	Africa	11.5788	1.5978	2007
Mease_VirolJ_2011	Busia	Kenya	Africa	0.4607	34.1115
Sergon_AmJTropMedHyg_2008	Lamu	Kenya	Africa	-2.2695	40.9006	2004
Mease_VirolJ_2011	Malindi	Kenya	Africa	-3.2121	40.0977
Promedmail	Ifanadiana	Madagascar	Africa	-21.304	47.6344	2010
Promedmail	Manakara	Madagascar	Africa	-22.1456	48.0022	2010
Promedmail	Mananjary	Madagascar	Africa	-21.2279	48.3354	2010
Promedmail	Nosy Varika	Madagascar	Africa	-20.5884	48.5309	2010
Promedmail; Ratsitorahina_EID_2008	Toamasina	Madagascar	Africa	-18.1494	49.3684	2010
Promedmail	Vohipeno	Madagascar	Africa	-22.354	47.8402	2011
Beesoon_EID_2008	main island	Mauritius	Africa	-20.3131	57.5201	2005
Promedmail	Moka	Mauritius	Africa	-20.219	57.496	2012	region Ebony
Promedmail	Quatre Bornes	Mauritius	Africa	-20.2654	57.4791	2011
Beesoon_EID_2008	Rodrigues	Mauritius	Africa	-19.7161	63.4292	2005
D`Ortenzio_EID_2011	Mayotte	Mayotte	Africa	-12.8509	45.1395
Promedmail	Bras-Panon	Reunion	Africa	-21.0207	55.6218		Saint-Benoît
Promedmail	Cilaos	Reunion	Africa	-21.1442	55.4581		Saint-Pierre
Promedmail	L'Entre-Deux	Reunion	Africa	-21.197	55.502		Saint-Pierre
Promedmail	L'Étang-Salé	Reunion	Africa	-21.2468	55.3682		Saint-Paul
Promedmail	La Plaine-des-Palmistes	Reunion	Africa	-21.1496	55.6432		Saint-Benoît
Promedmail	La Possession	Reunion	Africa	-20.9957	55.3973		Saint-Denis
Promedmail	Le Port	Reunion	Africa	-20.9443	55.3024		Saint-Denis
Promedmail	Le Tampon	Reunion	Africa	-21.2275	55.5617		Saint-Pierre
Promedmail	Les Avirons	Reunion	Africa	-21.2122	55.3588		Saint-Paul
Promedmail	Les Trois-Bassins	Reunion	Africa	-21.1085	55.3292		Saint-Paul
Promedmail	Petite-Île	Reunion	Africa	-21.3404	55.568		Saint-Pierre
Promedmail	Saint-André	Reunion	Africa	-20.9614	55.6388		Saint-Benoît
Promedmail	Saint-Benoît	Reunion	Africa	-21.0893	55.6483		Saint-Benoît
Promedmail	Saint-Denis	Reunion	Africa	-20.9314	55.4471		Saint-Denis
Promedmail	Saint-Joseph	Reunion	Africa	-21.3045	55.641		Saint-Pierre
Promedmail	Saint-Leu	Reunion	Africa	-21.1669	55.3343		Saint-Paul
Promedmail	Saint-Louis	Reunion	Africa	-21.2325	55.4217		Saint-Pierre
Promedmail	Saint-Paul	Reunion	Africa	-21.0448	55.3211		Saint-Paul
Promedmail	Saint-Philippe	Reunion	Africa	-21.3024	55.7443		Saint-Pierre
Promedmail	Saint-Pierre	Reunion	Africa	-21.3109	55.4888		Saint-Pierre
Promedmail	Sainte-Marie	Reunion	Africa	-20.9457	55.5322		Saint-Denis
Promedmail	Sainte-Rose	Reunion	Africa	-21.1887	55.7535		Saint-Benoît
Promedmail	Sainte-Suzanne	Reunion	Africa	-20.9429	55.5943		Saint-Denis
Promedmail	Salazie	Reunion	Africa	-21.0454	55.5088		Saint-Benoît
Diallo_AmJTropMedHyg_1999	Kaffrine	Senegal	Africa	14.1029	-15.5458	1996
Diallo_PLOSNEglTroDis_2012	Kédougou	Senegal	Africa	12.5531	-12.1764	2012
Promedmail	Kédougou	Senegal	Africa	12.5544	-12.1732	2008
D`Ortenzio_EID_2011	Mahe	Seychelles	Africa	-4.6836	55.4826
Promedmail	Bo	Sierra Leone	Africa	7.9552	-11.741	2012
Hertz_AmJTropMedHyg_2012	Moshi	Tanzania	Africa	-3.3396	37.343	2011
CDC	Anguilla	Anguilla	Americas	18.2272	-63.049
CDC; CARPHA; PAHO	Anguilla [UK]	Anguilla	Americas	18.2163	-63.0506	2014
Herriman_2014	Antigua & Barbuda	Antigua & Barbuda	Americas	17.2798	-61.7912	2014
MdS	Argentina	Argentina	Americas	-35.3764	-64.1677	2014	removed from model due to insufficienty precise location
CDC; CARPHA; PAHO	Aruba	Aruba	Americas	12.5	-69.9667	2014
CDC; CARPHA; PAHO	Bahamas	Bahamas	Americas	24	-76	2014
Stabroek; CARPHA; PAHO	Barbados	Barbados	Americas	13.1787	-59.562	2014
Jones_2014; CARPHA; PAHO	Belmopan, Cayo, Belize	Belize	Americas	17.25	-88.7667	2014
CARPHA; PAHO	Bermuda [UK]	Bermuda	Americas	32.3214	-64.7574	2014
Promedmail	Alagoinhas - Bahia, Brazil	Brazil	Americas	-12.1352	-38.4227	2014	http://www.promedmail.org/direct.php?id=20141026.2903793
Promedmail	Amélia Rodrigues, Bahia, Brazil	Brazil	Americas	-12.3962	-38.7586	2014	http://www.promedmail.org/direct.php?id=20141026.2903793
Rodrigues_2014	Anápolis, Goiana, Brazil	Brazil	Americas	-16.3285	-48.9534	2014
Promedmail	Cachoeira, Bahia, Brazil	Brazil	Americas	-12.6008	-38.9637	2014	http://www.promedmail.org/direct.php?id=20141026.2903793
Promedmail	Campo Grande, Mato Grosso do Sul, Brazil	Brazil	Americas	-20.4428	-54.6464	2014	http://www.promedmail.org/direct.php?id=20141202.3007053
Promedmail	Feira de Santana, Bahia, Brazil	Brazil	Americas	-12.2667	-38.9667	2014	http://www.promedmail.org/direct.php?id=20141001.2823671
Dantas_2014	Manaus, Amazonas, Brazil	Brazil	Americas	-3.10194	-60.025	2014
Promedmail	Matozinhos, Minas Gerais, Brazil	Brazil	Americas	-19.5207	-44.0503	2014	http://www.promedmail.org/direct.php?id=20141014.2861821
Globo_2014	Mogi das Cruzes, São Paulo, Brazil	Brazil	Americas	-23.5228	-46.1883	2014
Promedmail	Oiapoque, Amapá, Brazil	Brazil	Americas	2.70795	-52.1696	2014	http://www.promedmail.org/direct.php?id=20141001.2823671
Bemparana_2014; Promedmail	Pedro Leopoldo, Minas Gerais, Brazil	Brazil	Americas	-19.6181	-44.0431	2014	http://www.promedmail.org/direct.php?id=20141205.3014803
Promedmail	Riachão do Jacuípe, Bahia, Brazil	Brazil	Americas	-11.8062	-39.382	2014	http://www.promedmail.org/direct.php?id=20141005.2834257
Promedmail	Salvador, Bahia, Brazil	Brazil	Americas	-12.971	-38.511	2014	http://www.promedmail.org/direct.php?id=20141026.2903793
CDC	British Virgin Islands	British Virgin Islands	Americas	18.4285	-64.6243
CARPHA; PAHO	British Virgin Islands [UK]	British Virgin Islands	Americas	18.4275	-64.6216	2014
Preyrefitte_EID_2007	Douala	Cameroon	Americas	9.7062	4.0473	2006
Demanou_BMCResearchNotes_2010	Kumbo	Cameroon	Americas	10.6854	6.2072	2006
Preyrefitte_EID_2007	Yaoundé	Cameroon	Americas	11.5165	3.8665	2006
Bonham_2014 CARPHA; PAHO	Bodden Town, Cayman Islands	Cayman Islands	Americas	19.2765	-81.2542	2014
Bonham_2014 CARPHA; PAHO	George Town, Cayman Islands	Cayman Islands	Americas	19.2866	-81.3744	2014
Bonham_2014 CARPHA; PAHO	Newlands, Cayman Islands	Cayman Islands	Americas	19.2833	-81.3	2014
Bonham_2014 CARPHA; PAHO	West Bay, Cayman Islands	Cayman Islands	Americas	19.3667	-81.4167	2014
El_Tiempo; PAHO	Barranquilla, Atlántico, Colombia	Colombia	Americas	10.9639	-74.7964	2014
El_Pais; PAHO	Cali, Valle del Cauca, Colombia	Colombia	Americas	3.41667	-76.55	2014
Maheshwary_2014; PAHO	Cartagena, Bolívar, Colombia	Colombia	Americas	10.3997	-75.5144	2014
Maheshwary_2014; PAHO	Córdoba, Magdalena, Colombia	Colombia	Americas	10.333	-74.4588	2014
Caracol; PAHO	Cúcuta, Norte de Santander, Colombia	Colombia	Americas	7.90248	-72.4979	2014
Maheshwary_2014; PAHO	La Guajira, Guajira, Colombia	Colombia	Americas	12.0716	-71.5979	2014
Maheshwary_2014; PAHO	Magdalena, Bolívar, Colombia	Colombia	Americas	9.96667	-75.0833	2014
Promedmail; PAHO	Neiva, Huila, Colombia	Colombia	Americas	2.9273	-75.2819	2014
Maheshwary_2014; PAHO	Providencia, Sucre, Colombia	Colombia	Americas	9.66667	-75.5667	2014	http://www.promedmail.org/direct.php?id=20141020.2881135
Maheshwary_2014; PAHO	San Andres, Santander, Colombia	Colombia	Americas	6.78376	-72.8341	2014
Maheshwary_2014; PAHO	Santa Marta, Magdalena, Colombia	Colombia	Americas	11.2472	-74.2017	2014
El_Pais_2; PAHO	Tuluá, Valle del Cauca, Colombia	Colombia	Americas	4.08667	-76.2	2014
Sang_AmJTroMedHyg_2008	Moroni (Grande Comore)	Comoros	Americas	-11.7015	43.2543	2005
Sergon 2007	Ngazidja	Comoros	Americas	11.6183	43.3243
TCRN; PAHO	Boca Barranca, Puntarenas, Costa Rica	Costa Rica	Americas	9.96234	-84.7373	2014
TCRN; PAHO	Chomes, Costa Rica	Costa Rica	Americas	10.0439	-84.9082	2014
Arias_2014; PAHO	Costa de Pájaros, Manzanillo, Costa Rica	Costa Rica	Americas	10.1002	-84.9883	2014
Promedmail; PAHO	Esterillos Este, Costa Rica	Costa Rica	Americas	9.53173	-84.4566	2014	http://www.promedmail.org/post/2943217
Arias_2014; PAHO	Manzanillo, Limón, Costa Rica	Costa Rica	Americas	9.63431	-82.653	2014
TCRN; PAHO	Miramar, Puntarenas, Costa Rica	Costa Rica	Americas	10.0925	-84.7298	2014
TCT; PAHO	Parrita, Puntarenas, Costa Rica	Costa Rica	Americas	9.55	-84.3333	2014
Arias_2014; PAHO	Tamarindo, Guanacaste, Costa Rica	Costa Rica	Americas	10.2954	-85.8388	2014
CDC; CARPHA; PAHO	Curaçao [Netherlands]	Curacao	Americas	12.1167	-68.9333	2014
CDC	Dominica	Dominica	Americas	15.4167	-61.3333
CARPHA; PAHO	Dominica	Dominica	Americas	15.4356	-61.3558	2014
El_Nacional; CARPHA; PAHO	Dominican Republic	Dominican Republic	Americas	18.8944	-70.4846	2014
La_Hora; PAHO	Montecristi, Manabí, Ecuador	Ecuador	Americas	-1.04576	-80.6589	2014
El_Mundo; PAHO	El Salvador	El Salvador	Americas	13.7369	-88.8665	2014
CDC/ECDC	Kourou	French Guiana	Americas	5.1597	-52.6503
PAHO; CARPHA	Région d'outre-mer de French Guiana, France	French Guiana	Americas	4	-53	2014
Herriman_2014_2; PAHO; CARPHA	Grenada	Grenada	Americas	12.1129	-61.6794	2014
CDC	Guadeloupe	Guadeloupe	Americas	16.25	-61.5833
Promedmail; PAHO; CARPHA	Région d'outre-mer de Guadeloupe, France	Guadeloupe	Americas	16.25	-61.5834	2014	http://www.promedmail.org/post/2619051
Promedmail; PAHO	Departamento de Zacapa, Guatemala	Guatemala	Americas	15	-89.5	2014	http://www.promedmail.org/post/3015897
Promedmail; PAHO	Escuintla, Escuintla, Guatemala	Guatemala	Americas	14.305	-90.785	2014	http://www.promedmail.org/direct.php?id=20141020.2881135
RHC; PAHO; CARPHA	Guyana	Guyana	Americas	4.79202	-58.9748	2014
El_Heraldo; PAHO	Departamento de Valle, Honduras	Honduras	Americas	13.5833	-87.5833	2014
Promedmail; PAHO	Francisco Morazan, Honduras	Honduras	Americas	14.4541	-87.0624	2014	http://www.promedmail.org/direct.php?id=20141020.2881135
Jamaica_Observer; PAHO; CARPHA	Jamaica	Jamaica	Americas	18.1514	-77.319	2014
The_Gleaner; PAHO; CARPHA	Vere, Clarendon, Jamaica	Jamaica	Americas	17.8475	-77.2722	2014
CDC	Martinique	Martinique	Americas	14.6667	-61
PAHO; CARPHA	Région d'outre-mer de Martinique, France	Martinique	Americas	14.6667	-61	2014
Milenio; PAHO	Arriaga, Chiapas, Mexico	Mexico	Americas	16.2375	-93.9018	2014
Ideal; PAHO	Estado de Coahuila, Mexico	Mexico	Americas	27.3327	-101.997	2014
Debate; PAHO	Estado de Sinaloa, Mexico	Mexico	Americas	25.0059	-107.49	2014
Presente; PAHO	Estado de Tabasco, Mexico	Mexico	Americas	18.2	-92.95	2014
CDC; CARPHA; PAHO	Montserrat [UK]	Montserrat	Americas	16.7354	-62.1869	2014	confirmed via PAHO/CARPHA
Nuevo_Diario; PAHO	Chinandega, Chinandega, Nicaragua	Nicaragua	Americas	12.6294	-87.1311	2014
Nuevo_Diario; PAHO	Managua, Managua, Nicaragua	Nicaragua	Americas	12.1508	-86.2683	2014
Nuevo_Diario; PAHO	Masaya, Masaya, Nicaragua	Nicaragua	Americas	11.9667	-86.1	2014
Nuevo_Diario; PAHO	Matagalpa, Matagalpa, Nicaragua	Nicaragua	Americas	12.9256	-85.9175	2014
Telemetro; PAHO	Panama	Panama	Americas	8.50719	-80.1027	2014
Promedmail; PAHO	Asunción, Paraguay	Paraguay	Americas	-25.2667	-57.6667	2014	http://www.promedmail.org/direct.php?id=20141106.2933806
Primera_Hora; PAHO	San Juan, Puerto Rico	Puerto Rico	Americas	18.4663	-66.1057	2014
CDC; CARPHA; PAHO	Saint Barthélemy	Saint Barthélemy	Americas	17.9	-62.8257	2014
CDC; CARPHA; PAHO	Saint Martin [France/Netherlands]	Saint Martin	Americas	18.0636	-63.0561	2014
CDC	Saint Martin (French)	Saint Martin (French)	Americas	18.0667	-63.05
CDC	St. Kitts	St. Kitts & Nevis	Americas	17.3	-62.7333
CDC; CARPHA; PAHO	St. Kitts & Nevis	St. Kitts & Nevis	Americas	17.3262	-62.7535	2014
PAHO; CARPHA	St. Lucia	St. Lucia	Americas	13.8979	-60.9687	2014
CDC; CARPHA; PAHO	St. Vincent & the Grenadines	St. Vincent & the Grenadines	Americas	13.2548	-61.1938	2014
Promedmail; PAHO; CARPHA	Suriname	Suriname	Americas	4.12639	-55.9118	2014	http://www.promedmail.org/direct.php?id=20141020.2881135
CDC; CARPHA; PAHO	Trinidad & Tobago	Trinidad & Tobago	Americas	10.4686	-61.2532	2014
CDC; CARPHA; PAHO	Turks and Caicos Islands, British Overseas Territory	Turks & Caicos Islands	Americas	21.7333	-71.5833	2014
Gilblom_2014; PAHO	Florida, United States	US	Americas	28.1495	-81.6504	2014
St_Croix_Source; PAHO; CARPHA	Saint Croix Island, U.S. Virgin Islands	US Virgin Islands	Americas	17.7356	-64.7479	2014
St_Croix_Source_2; PAHO; CARPHA	Saint John Island, U.S. Virgin Islands	US Virgin Islands	Americas	18.3276	-64.7377	2014
St_Croix_Source_2; PAHO; CARPHA	Saint Thomas, U.S. Virgin Islands	US Virgin Islands	Americas	18.3533	-64.9365	2014
MPPSalud_2; PAHO	Guarico, Guárico, Venezuela	Venezuela	Americas	9.96667	-67.4667	2014
Promedmail; PAHO	Isla Margarita, Nueva Esparta, Venezuela	Venezuela	Americas	11	-64	2014	http://www.promedmail.org/direct.php?id=20141020.2881135
Promedmail; PAHO	Maracay, Aragua, Venezuela	Venezuela	Americas	10.2469	-67.5958	2014	http://www.promedmail.org/direct.php?id=20141020.2881135
MPPSalud; PAHO	Zulia, Venezuela	Venezuela	Americas	10	-72.1667	2014
Zayed_ActaTropica_2012	Al Khoka	Yemen	Asia	13.8265	41.3066	2011
Zayed_ActaTropica_2012	Al Muneera	Yemen	Asia	15.3205	42.9323	2011
Promedmail	Chapai Nawabganj	Bangladesh	Asia	24.5901	88.2709	2008
Promedmail	Dhaka	Bangladesh	Asia	23.71	90.4071	2011
Promedmail	Dohar	Bangladesh	Asia	23.6179	90.1193	2011	Pabna district
Promedmail	Rajshahi	Bangladesh	Asia	24.3667	88.6	2008
Promedmail	Sathia	Bangladesh	Asia	24.0066	89.2441	2008
Promedmail	Bhalujora	Bhutan	Asia	26.8412	89.4863		Chhukha
Promedmail	Charghare	Bhutan	Asia	26.9962	88.9724		Samchi
Promedmail	Chengmari	Bhutan	Asia	26.9924	89.0655		Samchi
Promedmail	Lahireni	Bhutan	Asia	27.0947	89.0195		Samchi
Promedmail	Nainetal	Bhutan	Asia	26.9573	89.0086		Samchi
Promedmail	Pagli	Bhutan	Asia	26.851	89.1832		Samchi
Promedmail	Phuentsholing	Bhutan	Asia	26.8589	89.3905	2012
Promedmail	Phuentsholing	Bhutan	Asia	26.918	89.4006		Chhukha
Promedmail	Samtse	Bhutan	Asia	27.0292	89.0562	2012
Promedmail	Samtse	Bhutan	Asia	26.9207	89.1233		Samchi
Promedmail	Sibsu	Bhutan	Asia	27.005	88.8848		Samchi
Promedmail	Tendruk	Bhutan	Asia	27.1497	88.9391		Samchi
Liew_SingaporeMedJ_2012	Brunei Darussalam	Brunei	Asia	4.534	114.727	2012
CDC	Trapeang Roka	Cambodia	Asia	11.6648	104.797		Kampong Speu Province
Promedmail	Dongguan	China	Asia	23.0205	113.752	2010	Guangdong Province
Promedmail	Hong Kong	Hong Kong	Asia	22.3964	114.109	2008
Promedmail	Adilabad	India	Asia	19.2544	78.9667		Andhra Pradesh
Promedmail	Ahmadabad	India	Asia	22.7273	72.2033		Gujarat
Promedmail	Ahmednagar	India	Asia	19.2332	74.6455		Maharashtra
Promedmail	Akola	India	Asia	20.7503	77.0446		Maharashtra
Promedmail	Alappuzha	India	Asia	9.41345	76.446		Kerala
Promedmail	Amravati	India	Asia	21.1893	77.5687		Maharashtra
Promedmail	Amreli	India	Asia	21.421	71.2636		Gujarat
Promedmail	Anand	India	Asia	22.4502	72.791		Gujarat
Promedmail	Anantapur	India	Asia	14.4751	77.5708		Andhra Pradesh
Promedmail	Ariyalur	India	Asia	11.1467	79.2282		Tamil Nadu
Promedmail	Aurangabad	India	Asia	20.0227	75.2759		Maharashtra
Promedmail	Bagalkot	India	Asia	16.218	75.6265		Karnataka
Promedmail	Banas Kantha	India	Asia	24.281	72.0395		Gujarat
Promedmail	Bangalore Rural	India	Asia	12.8874	77.4224		Karnataka
Promedmail	Bangalore Urban	India	Asia	12.9423	77.5868		Karnataka
Promedmail	Barwani	India	Asia	21.7896	75.0233		Madhya Pradesh
Promedmail	Belgaum	India	Asia	16.1178	74.8279		Karnataka
Promedmail	Bellary	India	Asia	15.105	76.5306		Karnataka
Promedmail	Betul	India	Asia	21.8798	77.867		Madhya Pradesh
Promedmail	Bhandara	India	Asia	21.1599	79.8692		Maharashtra
Promedmail	Bharuch	India	Asia	21.7873	72.9229		Gujarat
Promedmail	Bhavnagar	India	Asia	21.6838	71.8629		Gujarat
Promedmail	Bid	India	Asia	18.9251	75.802		Maharashtra
Promedmail	Bidar	India	Asia	17.9502	77.2235		Karnataka
Promedmail	Bijapur	India	Asia	16.7915	75.9534		Karnataka
Promedmail	Birbhum	India	Asia	23.9517	87.6616		West Bengal
Promedmail	Buldana	India	Asia	20.5108	76.4043		Maharashtra
Promedmail	Burhanpur	India	Asia	21.3744	76.3691		Madhya Pradesh
Promedmail	Chamrajnagar	India	Asia	11.9487	77.0904		Karnataka
Promedmail	Chandrapur	India	Asia	20.1167	79.4378		Maharashtra
Promedmail	Chennai	India	Asia	13.0481	80.235		Tamil Nadu
Promedmail	Chhindwara	India	Asia	22.1234	78.85		Madhya Pradesh
Promedmail	Chikmagalur	India	Asia	13.4494	75.6896		Karnataka
Promedmail	Chitradurga	India	Asia	14.1621	76.5125		Karnataka
Promedmail	Chittoor	India	Asia	13.4566	79.0039		Andhra Pradesh
Promedmail	Coimbatore	India	Asia	10.8368	77.072		Tamil Nadu
Promedmail	Cuddalore	India	Asia	11.5251	79.4452		Tamil Nadu
Promedmail	Cuddapah	India	Asia	14.4507	78.7743		Andhra Pradesh
Promedmail	Dadra and Nagar Haveli	India	Asia	20.1947	73.0809		Dadra and Nagar Haveli
Promedmail	Dahod	India	Asia	22.9101	74.0199		Gujarat
Promedmail	Dakshin Dinajpur	India	Asia	25.3616	88.5926		West Bengal
Promedmail	Dakshin Kannad	India	Asia	12.8331	75.2668		Karnataka
Promedmail	Daman	India	Asia	20.4141	72.8421		Daman and Diu
Promedmail	Darjiling	India	Asia	26.9143	88.3922		West Bengal
Promedmail	Davanagere	India	Asia	14.3515	75.9313		Karnataka
Promedmail	Delhi	India	Asia	28.6465	77.109		Delhi
Promedmail	Dewas	India	Asia	22.7485	76.4543		Madhya Pradesh
Promedmail	Dharmapuri	India	Asia	12.2956	78.0974		Tamil Nadu
Promedmail	Dharwad	India	Asia	15.3865	75.1563		Karnataka
Promedmail	Dhule	India	Asia	21.1115	74.605		Maharashtra
Promedmail	Dindigul	India	Asia	10.3793	77.805		Tamil Nadu
Promedmail	East Godavari	India	Asia	17.1839	82.001		Andhra Pradesh
Promedmail	East Midnapore	India	Asia	22.0267	87.7743		West Bengal
Promedmail	East Nimar	India	Asia	21.9388	76.57		Madhya Pradesh
Promedmail	Ernakulam	India	Asia	10.0553	76.4742		Kerala
Promedmail	Erode	India	Asia	11.3194	77.4469		Tamil Nadu
Promedmail	Gadag	India	Asia	15.4278	75.6667		Karnataka
Promedmail	Gandhinagar	India	Asia	23.208	72.6996		Gujarat
Promedmail	Ganjam	India	Asia	19.6218	84.6587		Orissa
Promedmail	Garhchiroli	India	Asia	19.7823	80.2342		Maharashtra
Promedmail	Gondiya	India	Asia	21.1209	80.1548		Maharashtra
Promedmail	Greater Bombay	India	Asia	19.1454	72.9232		Maharashtra
Promedmail	Gulbarga	India	Asia	17.0518	76.8814		Karnataka
Promedmail	Guntur	India	Asia	16.2914	80.0813		Andhra Pradesh
Promedmail	Haora	India	Asia	22.5237	88.0646		West Bengal
Promedmail	Hassan	India	Asia	12.9896	76.1049		Karnataka
Promedmail	Haveri	India	Asia	14.7345	75.4185		Karnataka
Promedmail	Hingoli	India	Asia	19.6153	77.1166		Maharashtra
Promedmail	Hugli	India	Asia	22.8816	88.0759		West Bengal
Promedmail	Hyderabad	India	Asia	17.3856	78.4641		Andhra Pradesh
Promedmail	Idukki	India	Asia	9.87376	77.0132		Kerala
Promedmail	Jaipur	India	Asia	26.9838	75.7183		Rajasthan
Promedmail	Jalgaon	India	Asia	20.9374	75.4913		Maharashtra
Promedmail	Jalna	India	Asia	19.8197	75.9826		Maharashtra
Promedmail	Jalpaiguri	India	Asia	26.6626	89.0807		West Bengal
Promedmail	Jamnagar	India	Asia	22.2507	69.9249		Gujarat
Promedmail	Junagadh	India	Asia	20.8346	70.7941		Daman and Diu
Promedmail	Junagadh	India	Asia	21.2134	70.568		Gujarat
Promedmail	Kachchh	India	Asia	23.6254	69.9672		Gujarat
Promedmail	Kancheepuram	India	Asia	12.6813	79.9362		Tamil Nadu
Promedmail	Kanniyakumari	India	Asia	8.30604	77.3465		Tamil Nadu
Promedmail	Kannur	India	Asia	11.9924	75.5361		Kerala
Promedmail	Karimnagar	India	Asia	18.5462	79.2347		Andhra Pradesh
Promedmail	Karur	India	Asia	10.8318	78.1184		Tamil Nadu
Promedmail	Kasaragod	India	Asia	12.4594	75.1525		Kerala
Promedmail	Katni	India	Asia	23.7037	80.3347		Madhya Pradesh
Promedmail	Keonjhar	India	Asia	21.5323	85.6992		Orissa
Promedmail	Khammam	India	Asia	17.59	80.6791		Andhra Pradesh
Promedmail	Kheda	India	Asia	22.8764	73.0235		Gujarat
Promedmail	Khordha	India	Asia	20.0826	85.5052		Orissa
Promedmail	Kodagu	India	Asia	12.3187	75.7992		Karnataka
Promedmail	Kolar	India	Asia	13.3559	78.0123		Karnataka
Promedmail	Kolhapur	India	Asia	16.4668	74.1673		Maharashtra
Promedmail	Kolkata	India	Asia	22.5517	88.3523		West Bengal
Promedmail	Kollam	India	Asia	8.95411	76.8677		Kerala
Promedmail	Koppal	India	Asia	15.558	76.2204		Karnataka
Promedmail	Kottayam	India	Asia	9.62832	76.6487		Kerala
Promedmail	Kozhikode	India	Asia	11.4808	75.8315		Kerala
Promedmail	Krishna	India	Asia	16.5504	80.7929		Andhra Pradesh
Promedmail	Kurnool	India	Asia	15.528	78		Andhra Pradesh
Samuel_IndianJMedRes_2009	Lakshadweep islands	India	Asia	10.8649	72.1957	2006
Promedmail	Latur	India	Asia	18.3735	76.7595		Maharashtra
Promedmail	Lucknow	India	Asia	26.8467	80.897		Uttar Pradesh
Promedmail	Madurai	India	Asia	9.90997	77.9896		Tamil Nadu
Promedmail	Mahbubnagar	India	Asia	16.4934	78.1404		Andhra Pradesh
Promedmail	Mahesana	India	Asia	23.5795	72.4964		Gujarat
Promedmail	Malappuram	India	Asia	11.1293	76.1516		Kerala
Promedmail	Mandya	India	Asia	12.6036	76.7905		Karnataka
Promedmail	Medak	India	Asia	17.8849	78.2108		Andhra Pradesh
Promedmail	Murshidabad	India	Asia	24.1614	88.2271		West Bengal
Promedmail	Mysore	India	Asia	12.2022	76.4361		Karnataka
Promedmail	Nadia	India	Asia	23.4763	88.5165		West Bengal
Promedmail	Nagapattinam	India	Asia	10.8637	79.7361		Tamil Nadu
Promedmail	Nagpur	India	Asia	21.1769	79.082		Maharashtra
Promedmail	Nalgonda	India	Asia	17.0619	79.2815		Andhra Pradesh
Promedmail	Namakkal	India	Asia	11.3053	78.1225		Tamil Nadu
Promedmail	Nanded	India	Asia	19.1152	77.6206		Maharashtra
Promedmail	Nandurbar	India	Asia	21.5472	74.2199		Maharashtra
Promedmail	Narmada	India	Asia	21.7115	73.6575		Gujarat
Promedmail	Nashik	India	Asia	20.26	74.0778		Maharashtra
Promedmail	Navsari	India	Asia	20.8125	73.1034		Gujarat
Promedmail	Nayagarh	India	Asia	20.2062	84.9929		Orissa
Promedmail	Nellore	India	Asia	14.4298	79.723		Andhra Pradesh
Promedmail	Nilgiris	India	Asia	11.4484	76.6328		Tamil Nadu
Promedmail	Nizamabad	India	Asia	18.524	78.1394		Andhra Pradesh
Promedmail	North 24 Parganas	India	Asia	22.463	88.7782		West Bengal
Promedmail	North Goa	India	Asia	15.551	73.9841		Goa
Promedmail	Osmanabad	India	Asia	18.1882	76.0392		Maharashtra
Promedmail	Palakkad	India	Asia	10.7872	76.5483		Kerala
Promedmail	Panch Mahals	India	Asia	22.8529	73.6085		Gujarat
Promedmail	Parbhani	India	Asia	19.2858	76.6815		Maharashtra
Promedmail	Patan	India	Asia	23.7679	71.8002		Gujarat
Promedmail	Pattanamtitta	India	Asia	9.2761	76.9134		Kerala
Promedmail	Perambalur	India	Asia	11.2605	78.8778		Tamil Nadu
Promedmail	Porbandar	India	Asia	21.6378	69.8021		Gujarat
Promedmail	Prakasam	India	Asia	15.6114	79.5095		Andhra Pradesh
Promedmail	Pudukkottai	India	Asia	10.3421	78.8666		Tamil Nadu
Promedmail	Pune	India	Asia	18.5705	74.0766		Maharashtra
Promedmail	Purba Singhbhum	India	Asia	22.5791	86.4472		Jharkhand
Promedmail	Puri	India	Asia	19.8658	85.6984		Orissa
Promedmail	Puruliya	India	Asia	23.275	86.4126		West Bengal
Promedmail	Raichur	India	Asia	16.0856	76.8901		Karnataka
Promedmail	Raigarh	India	Asia	18.5099	73.2302		Maharashtra
Promedmail	Rajkot	India	Asia	22.255	70.7921		Gujarat
Promedmail	Ramanathapuram	India	Asia	9.44292	78.6803		Tamil Nadu
Promedmail	Rangareddi	India	Asia	17.2841	78.1722		Andhra Pradesh
Promedmail	Ratnagiri	India	Asia	17.2727	73.4605		Maharashtra
Promedmail	Rudra Prayag	India	Asia	30.5948	79.0985		Uttaranchal
Promedmail	Sabar Kantha	India	Asia	23.6582	73.1666		Gujarat
Promedmail	Salem	India	Asia	11.6631	78.2092		Tamil Nadu
Promedmail	Sangli	India	Asia	17.1107	74.7748		Maharashtra
Promedmail	Satara	India	Asia	17.6678	74.1811		Maharashtra
Promedmail	Shimoga	India	Asia	14.0523	75.1761		Karnataka
Promedmail	Sindhudurg	India	Asia	16.1322	73.743		Maharashtra
Promedmail	Sivaganga	India	Asia	9.90702	78.576		Tamil Nadu
Promedmail	Solapur	India	Asia	17.7888	75.4852		Maharashtra
Promedmail	South 24 Parganas	India	Asia	22.1143	88.4161		West Bengal
Promedmail	South Goa	India	Asia	15.1954	74.1204		Goa
Promedmail	Srikakulam	India	Asia	18.5712	83.9793		Andhra Pradesh
Promedmail	Sundargarh	India	Asia	22.0767	84.5039		Orissa
Promedmail	Surat	India	Asia	21.2342	73.3092		Gujarat
Promedmail	Surendranagar	India	Asia	22.7947	71.5524		Gujarat
Promedmail	Thane	India	Asia	19.6185	73.1656		Maharashtra
Promedmail	Thanjavur	India	Asia	10.6553	79.2236		Tamil Nadu
Promedmail	The Dangs	India	Asia	20.7986	73.7061		Gujarat
Promedmail	Theni	India	Asia	9.88075	77.4239		Tamil Nadu
Promedmail	Thiruvallur	India	Asia	13.2303	79.9252		Tamil Nadu
Promedmail	Thiruvananthapuram	India	Asia	8.60625	77.0047		Kerala
Promedmail	Thiruvarur	India	Asia	10.6693	79.5346		Tamil Nadu
Promedmail	Thoothukudi	India	Asia	8.87743	77.9882		Tamil Nadu
Promedmail	Thrissur	India	Asia	10.4656	76.3119		Kerala
Promedmail	Tiruchchirappalli	India	Asia	10.8767	78.5549		Tamil Nadu
Promedmail	Tirunelveli Kattabo	India	Asia	8.79011	77.5231		Tamil Nadu
Promedmail	Tiruvannamalai	India	Asia	12.4187	79.1545		Tamil Nadu
Promedmail	Tumkur	India	Asia	13.5135	76.9414		Karnataka
Promedmail	Udupi	India	Asia	13.4648	74.8828		Karnataka
Promedmail	Uttar Dinajpur	India	Asia	25.8744	88.157		West Bengal
Promedmail	Uttar Kannand	India	Asia	14.7876	74.6239		Karnataka
Promedmail	Vadodara	India	Asia	22.2264	73.5412		Gujarat
Promedmail	Valsad	India	Asia	20.4183	73.1185		Gujarat
Promedmail	Vellore	India	Asia	12.8006	78.9981		Tamil Nadu
Promedmail	Villupuram	India	Asia	11.9603	79.2845		Tamil Nadu
Promedmail	Virudhunagar	India	Asia	9.48056	77.8944		Tamil Nadu
Promedmail	Vishakhapatnam	India	Asia	17.8847	82.6819		Andhra Pradesh
Promedmail	Vizianagaram	India	Asia	18.4653	83.3638		Andhra Pradesh
Promedmail	Warangal	India	Asia	17.95	79.7917		Andhra Pradesh
Promedmail	Wardha	India	Asia	20.7963	78.5827		Maharashtra
Promedmail	Washim	India	Asia	20.2384	77.2165		Maharashtra
Promedmail	Wayanad	India	Asia	11.7049	76.0916		Kerala
Promedmail	West Godavari	India	Asia	16.8869	81.3922		Andhra Pradesh
Promedmail	West Midnapore	India	Asia	22.4104	87.2624		West Bengal
Promedmail	Yavatmal	India	Asia	20.0839	78.1581		Maharashtra
Manimunda_EID_2007	Port Blair	India, Andamman and Nicobar Islands	Asia	11.6233	92.7264	2007
Promedmail	Anuradhapura	Indonesia	Asia	8.3148	80.4149	2008	district
Promedmail	Bakauheni	Indonesia	Asia	-5.8615	105.746	2010	South Lampung
Promedmail	Bandar lampung	Indonesia	Asia	-5.4281	105.243	2007
Promedmail	Bandung	Indonesia	Asia	-6.9148	107.61	2003
Promedmail	Banjar Yeh Sumbul	Indonesia	Asia	-8.2121	114.966	2008	Banjar Yeh Sumbu Bali
Promedmail	Barat	Indonesia	Asia	-8.5837	116.101	2003	Lombokm Regency
Promedmail	Bekasi	Indonesia	Asia	-6.2333	107	2002
Promedmail	Bengkalis Regency	Indonesia	Asia	1.4662	102.251	2008	Riau Province
Promedmail	Bireuen	Indonesia	Asia	5.205	96.7023	2001
Promedmail	Bogor city	Indonesia	Asia	-6.5896	106.794	2002
Promedmail	Bolaang	Indonesia	Asia	0.8557	124.148	2003
Promedmail	Boyolali	Indonesia	Asia	-7.5171	110.594	2003
Promedmail	Brebes	Indonesia	Asia	-6.8734	109.04	2007
Promedmail	Brebes	Indonesia	Asia	-6.8734	109.04	2007
Promedmail	Cirebon	Indonesia	Asia	-6.7204	108.551	2003
Promedmail	Curungrejo (Malang)	Indonesia	Asia	-8.0903	112.611	2007	close to malang (too close)
Promedmail	Depok	Indonesia	Asia	-6.39	106.83	2012	exactly Limo, near Jakarta
Promedmail	Jakarta	Indonesia	Asia	6.2115	106.845	2008	citiy
Promedmail	Jepara	Indonesia	Asia	-8.5812	116.114	2003	evt. Zu nah an Barat
Laras_TransRoySocTropMedHyg_2005	Kal Jaya village (Bekasi)	Indonesia	Asia	-6.2208	107.027	2002
Promedmail	Keagungan	Indonesia	Asia	-6.1522	106.819	2004	ist eigentlich Jakarta
Laras_TransRoySocTropMedHyg_2005	Kebon Pedes (Bogor City)	Indonesia	Asia	-6.5601	106.782	2001
Promedmail	Kebupaten Kebumen	Indonesia	Asia	-7.7275	109.428	2008
Laras_TransRoySocTropMedHyg_2005	Kedung Badak (Bogor City)	Indonesia	Asia	-6.5394	106.304	2001
Promedmail	Kemranjen	Indonesia	Asia	-7.5922	109.272	2009	Banyumas regency
Promedmail	Kepanjen (Malang)	Indonesia	Asia	-8.1316	112.569	2007
Promedmail	Klaten	Indonesia	Asia	-7.7041	110.603	2002
Promedmail	Kudus	Indonesia	Asia	-7.5627	110.824	2003
Promedmail	Loji	Indonesia	Asia	-6.578	106.771	2007	bogor
Promedmail	Madiuan	Indonesia	Asia	-7.6297	111.514	2009	in Madium and sourrounding areas
Promedmail	Magetan	Indonesia	Asia	-7.6548	111.33	2004
Promedmail	Makmur	Indonesia	Asia	5.1063	96.809	2008
Promedmail	Mesuji	Indonesia	Asia	-5.4357	105.286	2010
Promedmail	Padang	Indonesia	Asia	-0.9499	100.374	2007
Promedmail	Pakoan	Indonesia	Asia	-0.2988	100.379	2011	(West Sumatra) Kenegarian Gadut, Tilatang Kamang subdistrict
Promedmail	Pangke	Indonesia	Asia	-1.1666	111.996	2008	Kepulauan Riau
Promedmail	Pasuruan	Indonesia	Asia	-7.6449	112.903	2003
Promedmail	Pauh	Indonesia	Asia	-0.9197	100.465	2008	subdistric of Kota Padang West Sumatra
Promedmail	Pekalongan	Indonesia	Asia	-6.8934	109.671	2007
Promedmail	Pekalongan	Indonesia	Asia	-6.8934	109.671	2007
Promedmail	Pesawahan (Rawalo, Central java)	Indonesia	Asia	-7.5213	109.164	2008	village
Promedmail	Purbalingga	Indonesia	Asia	-7.3904	109.361	2004
Promedmail	Purworejo	Indonesia	Asia	-7.7131	110.009	2002
Promedmail	Riau	Indonesia	Asia	0.2935	101.707	2009	near Riau
Promedmail	Somagede	Indonesia	Asia	-7.5237	109.329	2009	Banyumas regency
Promedmail	Sragen	Indonesia	Asia	-7.4281	111.018	2004
Promedmail	Sukoharjo	Indonesia	Asia	-7.6805	110.841	2008	district
Promedmail	Sumpiuh	Indonesia	Asia	-7.6133	109.36	2009	Banyumas regency
Mulyatno_JpnJInfectDis_2012	Surabaya	Indonesia	Asia	-7.2893	112.734	2012
Promedmail	Tanggerang	Indonesia	Asia	-6.1783	106.632	2003
Promedmail	Tegal	Indonesia	Asia	-6.8752	109.135	2002
Promedmail	Tegal	Indonesia	Asia	-6.8705	109.137	2004
Promedmail	Trincomalee	Indonesia	Asia	8.5729	81.2384	2007	district
Promedmail	Tulungagung	Indonesia	Asia	-8.0732	111.907	2007
Porter_SoutheastAsianJTropMedPublicHealth_2004	Yogyakarta	Indonesia	Asia	-7.7973	110.369	2004
Promedmail	Yogyakarta	Indonesia	Asia	-7.7973	110.369	1999	review von outbreaks in 2006
AbuBakar_EID_2007	Bagan Panchor	Malaysia	Asia	4.5258	100.565	2006	Coordinates corrected
Promedmail	Betong	Malaysia	Asia	1.4199	111.596	2009
Pulmanausahakul_IntJInfDis_2011	Ipoh	Malaysia	Asia	4.6109	101.113	2006
Promedmail	Kampung Baru Sungkap Para	Malaysia	Asia	3.1614	101.707	2008	village, near Kuala Lumpur
Promedmail	Kampung Ulu Choh	Malaysia	Asia	1.5205	103.545	2008	Johor state
Promedmail	Kedah	Malaysia	Asia	5.8832	100.53	2008
Promedmail	Kelantan	Malaysia	Asia	5.1151	101.889	2009
Promedmail	Kuala Lumpur	Malaysia	Asia	3.134	101.687	2007
Promedmail	Kuala Muda	Malaysia	Asia	5.7147	100.533	2008
Promedmail	Kuching	Malaysia	Asia	1.5309	110.344	2009
Promedmail	Melaka	Malaysia	Asia	2.2103	102.257
Kumarasamy_MedJMalaysia_2006Bagan	Panchor	Malaysia	Asia	2.1618	102.724	2006
Promedmail	Pangkor island	Malaysia	Asia	4.2276	100.558	2012
AbuBakar_EID_2007	Port Klang	Malaysia	Asia	3.0034	101.413	1998
Promedmail	Selangor	Malaysia	Asia	3.5093	101.525	2009
Promedmail	Sibu	Malaysia	Asia	2.3099	111.84	2009
Yoosuf 2009	Airport	Maledives	Asia	4.1144	73.5285
Yoosuf 2009	Malé	Maledives	Asia	4.1742	73.5092
Promedmail	Yap state	Micronesia	Asia	9.5333	138.117
Promedmail	Ayeyarwady	Myanmar	Asia	17.0342	95.2267	2010
Promedmail	Sittwe	Myanmar	Asia	20.1459	92.893	2010
Promedmail	Yangon	Myanmar	Asia	16.8	96.15	2010
Promedmail	Nouméa	New Caledonia	Asia	-22.2704	166.46	2011
Promedmail	Lihir Island	Papua New Guinea	Asia	-3.11978	152.604
Promedmail	Vanimo hospital	Papua New Guinea	Asia	-2.6667	141.283
Promedmail	Albay	Philippines	Asia	13.1776	123.528	2012
Promedmail	Cagayan Valley	Philippines	Asia	16.9754	121.811	2012
Promedmail	Calabarzon	Philippines	Asia	14.1008	121.079	2012
Promedmail	Caraga	Philippines	Asia	8.8015	125.741	2012
Promedmail	Davao	Philippines	Asia	7.1907	125.455	2012
Promedmail	Ilocos	Philippines	Asia	16.0832	120.62	2012
Promedmail	Metro Manila	Philippines	Asia	14.5616	121.034	2012
Promedmail	Northern Mindanao	Philippines	Asia	8.0202	124.686	2012
Promedmail	Western Visayas	Philippines	Asia	11.0051	122.537	2012
Ng_EID_2009	Bah Soon Pah Road	Singapore	Asia	1.40861	103.817	2008
Ng_EID_2009	Kranji	Singapore	Asia	1.42341	103.762	2008
Ng_EID_2009	Little India	Singapore	Asia	1.3067	103.849	2008
Ng_EID_2009	Mandai	Singapore	Asia	1.3922	103.759	2008
Ng_EID_2009	Queen Street	Singapore	Asia	1.2977	103.851	2008
Ng_EID_2009	Sungei	Singapore	Asia	1.4169	103.751	2008
Ng_EID_2009	Teachers Estate	Singapore	Asia	1.3833	103.829	2008
Promedmail	Batticaloa	Sri Lanka	Asia	7.7179	81.7002	2006
Promedmail	Colombo	Sri Lanka	Asia	6.9256	79.8666	2006
Promedmail	Deraniyagala	Sri Lanka	Asia	6.9282	80.3394	2008
Promedmail	Jaffna	Sri Lanka	Asia	9.6683	80.0063	2006
Promedmail	Kalmunai	Sri Lanka	Asia	9.6003	80.0583	2006
Promedmail	Kuruwita-Erathna	Sri Lanka	Asia	6.8322	80.4224	2008	Sabaragamuwa province
Promedmail	Mannar	Sri Lanka	Asia	8.9817	79.9042	2006
Promedmail	Puttalam	Sri Lanka	Asia	8.0356	79.8392	2006
Promedmail	Ratnapura	Sri Lanka	Asia	6.6931	80.3865	2008	Ratnapura
Promedmail	Ao Luk	Thailand	Asia	8.38507	98.7619		Krabi
Promedmail	Bacho	Thailand	Asia	6.54603	101.649		Narathiwat
Promedmail	Ban Na Doem	Thailand	Asia	8.90081	99.2798		Surat Thani
Promedmail	Ban Na San	Thailand	Asia	8.80637	99.401		Surat Thani
Promedmail	Ban Ta Khun	Thailand	Asia	9.10562	98.6749		Surat Thani
Promedmail	Bang Kaeo	Thailand	Asia	7.4164	100.173		Phatthalung
Promedmail	Bang Khan	Thailand	Asia	8.01239	99.4853		Nakhon Si Thammarat
Promedmail	Bang Klam	Thailand	Asia	7.06404	100.407		Songkhla
Promedmail	Bannang Star	Thailand	Asia	6.25648	101.279		Yala
Promedmail	Batong	Thailand	Asia	5.86418	101.229		Yala
Promedmail	Cha-uat	Thailand	Asia	7.95877	99.9855		Nakhon Si Thammarat
Promedmail	Chaiburi	Thailand	Asia	8.43929	99.0709		Surat Thani
Promedmail	Chaiya	Thailand	Asia	9.49237	98.9935		Surat Thani
Promedmail	Chalermphrakiet	Thailand	Asia	8.1854	100.031		Nakhon Si Thammarat
Promedmail	Chana	Thailand	Asia	6.89245	100.699		Songkhla
Promedmail	Chawang	Thailand	Asia	8.47691	99.5277		Nakhon Si Thammarat
Promedmail	Chian Yai	Thailand	Asia	8.12059	100.153		Nakhon Si Thammarat
Promedmail	Cho-I-rong	Thailand	Asia	6.22747	101.844		Narathiwat
Promedmail	Chulaphon	Thailand	Asia	8.07712	99.8569		Nakhon Si Thammarat
Promedmail	Don Sak	Thailand	Asia	9.20147	99.6879		Surat Thani
Promedmail	Hat Yai	Thailand	Asia	6.96558	100.429		Songkhla
Promedmail	Hua Sai	Thailand	Asia	8.01185	100.245		Nakhon Si Thammarat
Promedmail	Huai Yot	Thailand	Asia	7.78981	99.6049		Trang
Promedmail	Ja-Nae	Thailand	Asia	6.04658	101.617		Narathiwat
Promedmail	K. Chang Klang	Thailand	Asia	8.35529	99.6275		Nakhon Si Thammarat
Promedmail	K. Hat Samran	Thailand	Asia	7.23805	99.5876		Trang
Promedmail	K. Krong Pi Nung	Thailand	Asia	6.40004	101.255		Yala
Promedmail	K. Ma Nang	Thailand	Asia	7.01663	99.943		Satun
Promedmail	K. Nophi Tam	Thailand	Asia	8.75596	99.6735		Nakhon Si Thammarat
Promedmail	K. Sri Nakarin	Thailand	Asia	7.56407	99.9027		Phatthalung
Promedmail	K. Suk Samran	Thailand	Asia	9.41771	98.4824		Ranong
Promedmail	K. Wipawadi	Thailand	Asia	9.22924	98.8739		Surat Thani
Promedmail	Ka Bang	Thailand	Asia	6.36868	100.978		Yala
Promedmail	Ka Pho	Thailand	Asia	6.60978	101.542		Pattani
Promedmail	Kanchanadit	Thailand	Asia	9.07066	99.5421		Surat Thani
Promedmail	Kantrang	Thailand	Asia	7.40041	99.4751		Trang
Promedmail	Kapoe	Thailand	Asia	9.53203	98.6202		Ranong
Promedmail	Kapong	Thailand	Asia	8.74	98.4655		Phangnga
Promedmail	Kathu	Thailand	Asia	7.91784	98.313		Phuket
Promedmail	Khanom	Thailand	Asia	9.18655	99.8059		Nakhon Si Thammarat
Promedmail	Khao Chaison	Thailand	Asia	7.45365	100.096		Phatthalung
Promedmail	Khao Phanom	Thailand	Asia	8.2696	99.1142		Krabi
Promedmail	Khian Sa	Thailand	Asia	8.73765	99.1124		Surat Thani
Promedmail	Khiri Ratthanikhom	Thailand	Asia	9.00638	98.9407		Surat Thani
Promedmail	Khlong Hoi Kong	Thailand	Asia	6.86339	100.347		Songkhla
Promedmail	Khlong Thom	Thailand	Asia	7.91584	99.1976		Krabi
Promedmail	Khok Pho	Thailand	Asia	6.70274	101.124		Pattani
Promedmail	Khuan Don	Thailand	Asia	6.7683	100.123		Satun
Promedmail	Khuan Ka Long	Thailand	Asia	6.91114	100.049		Satun
Promedmail	Khuan Khanun	Thailand	Asia	7.75697	100.043		Phatthalung
Promedmail	Khuan Niang	Thailand	Asia	7.1798	100.374		Songkhla
Promedmail	Khura Buri	Thailand	Asia	9.14768	98.4023		Phangnga
Promedmail	Ko Lanta	Thailand	Asia	7.68285	99.0768		Krabi
Promedmail	Ko Phangan	Thailand	Asia	9.79256	99.9991		Surat Thani
Promedmail	Ko Samui	Thailand	Asia	9.505	99.9939		Surat Thani
Promedmail	Ko Yao	Thailand	Asia	8.05195	98.5844		Phangnga
Promedmail	Kong Ra	Thailand	Asia	7.42094	99.9492		Phatthalung
Promedmail	Kra Buri	Thailand	Asia	10.4613	98.8487		Ranong
Promedmail	Krasae Sinthu	Thailand	Asia	7.61252	100.328		Songkhla
Promedmail	La-Un	Thailand	Asia	10.08	98.7824		Ranong
Promedmail	Lam Thap	Thailand	Asia	8.04664	99.3251		Krabi
Promedmail	Lamae	Thailand	Asia	9.75577	99.0329		Chumphon
Promedmail	Lan Saka	Thailand	Asia	8.37673	99.7781		Nakhon Si Thammarat
Promedmail	Lang Suan	Thailand	Asia	9.93782	99.0476		Chumphon
Promedmail	Langu	Thailand	Asia	6.91009	99.7919		Satun
Promedmail	Mae Lan	Thailand	Asia	6.6701	101.231		Pattani
Promedmail	Mai Kaen	Thailand	Asia	6.61585	101.675		Pattani
Promedmail	Mayo	Thailand	Asia	6.70836	101.403		Pattani
Promedmail	Muang Chumphon	Thailand	Asia	10.4609	99.1027		Chumphon
Promedmail	Muang Krabi	Thailand	Asia	8.1468	98.8642		Krabi
Promedmail	Muang Nakhon Si Thammarat	Thailand	Asia	8.44256	99.9712		Nakhon Si Thammarat
Promedmail	Muang Narathiwat	Thailand	Asia	6.39443	101.813		Narathiwat
Promedmail	Muang Pattani	Thailand	Asia	6.85345	101.265		Pattani
Promedmail	Muang Phangnga	Thailand	Asia	8.49318	98.5049		Phangnga
Promedmail	Muang Phatthalung	Thailand	Asia	7.59983	100.069		Phatthalung
Promedmail	Muang Phuket	Thailand	Asia	7.8488	98.3608		Phuket
Promedmail	Muang Ranong	Thailand	Asia	9.86133	98.6087		Ranong
Promedmail	Muang Satun	Thailand	Asia	6.62372	99.9164		Satun
Promedmail	Muang Songkhla	Thailand	Asia	7.11012	100.611		Songkhla
Promedmail	Muang Surat Thani	Thailand	Asia	9.09801	99.3253		Surat Thani
Promedmail	Muang Trang	Thailand	Asia	7.60862	99.6213		Trang
Promedmail	Muang Yala	Thailand	Asia	6.5536	101.24		Yala
Promedmail	n.a	Thailand	Asia	7.52888	100.262		Phatthalung (Songkhla Lake)
Promedmail	n.a	Thailand	Asia	7.61383	100.293		Songkhla (Songkhla Lake)
Promedmail	Na Bon	Thailand	Asia	8.27362	99.5561		Nakhon Si Thammarat
Promedmail	Na Mom	Thailand	Asia	6.95501	100.577		Songkhla
Promedmail	Na Thawi	Thailand	Asia	6.6391	100.681		Songkhla
Promedmail	Na Yong	Thailand	Asia	7.55983	99.7455		Trang
Promedmail	Nong Chik	Thailand	Asia	6.80054	101.171		Pattani
Promedmail	Nua Khlong	Thailand	Asia	8.02035	99.0335		Krabi
Promedmail	Pa Bon	Thailand	Asia	7.2262	100.133		Phatthalung
Promedmail	Pa Payom	Thailand	Asia	7.8285	99.8681		Phatthalung
Promedmail	Pak Phanang	Thailand	Asia	8.31177	100.163		Nakhon Si Thammarat
Promedmail	Pak Phayun	Thailand	Asia	7.3313	100.308		Phatthalung
Promedmail	Palian	Thailand	Asia	7.23063	99.7914		Trang
Promedmail	Panare	Thailand	Asia	6.80696	101.516		Pattani
Promedmail	Pathiu	Thailand	Asia	10.8114	99.3387		Chumphon
Promedmail	Phanom	Thailand	Asia	8.80275	98.7008		Surat Thani
Promedmail	Phato	Thailand	Asia	9.81228	98.8002		Chumphon
Promedmail	Phi Pun	Thailand	Asia	8.59996	99.592		Nakhon Si Thammarat
Promedmail	Phra Phrom	Thailand	Asia	8.32229	99.9344		Nakhon Si Thammarat
Promedmail	Phrommakhiri	Thailand	Asia	8.54307	99.7918		Nakhon Si Thammarat
Promedmail	Phunphin	Thailand	Asia	9.0261	99.1421		Surat Thani
Promedmail	Plai Phraya	Thailand	Asia	8.53859	98.8326		Krabi
Promedmail	Prasaeng	Thailand	Asia	8.55159	99.105		Surat Thani
Promedmail	Raman	Thailand	Asia	6.49073	101.434		Yala
Promedmail	Rangae	Thailand	Asia	6.25554	101.705		Narathiwat
Promedmail	Ranot	Thailand	Asia	7.81414	100.282		Songkhla
Promedmail	Rasada	Thailand	Asia	7.93687	99.6665		Trang
Promedmail	Rattaphum	Thailand	Asia	7.07531	100.196		Songkhla
Promedmail	Ron Phi Pun	Thailand	Asia	8.19218	99.8932		Nakhon Si Thammarat
Promedmail	Ruso	Thailand	Asia	6.3746	101.514		Narathiwat
Promedmail	Saba Yoi	Thailand	Asia	6.53111	100.913		Songkhla
Promedmail	Sadao	Thailand	Asia	6.67231	100.424		Songkhla
Promedmail	Sai Buri	Thailand	Asia	6.69855	101.579		Pattani
Promedmail	Sathing Phra	Thailand	Asia	7.47975	100.423		Songkhla
Promedmail	Sawi	Thailand	Asia	10.2395	99.0179		Chumphon
Promedmail	Si Banphot	Thailand	Asia	7.69702	99.8622		Phatthalung
Promedmail	Si Sakhon	Thailand	Asia	6.19394	101.513		Narathiwat
Promedmail	Sichon	Thailand	Asia	8.94643	99.8099		Nakhon Si Thammarat
Promedmail	Sikao	Thailand	Asia	7.59644	99.3636		Trang
Promedmail	Singha Nakhon	Thailand	Asia	7.28461	100.488		Songkhla
Promedmail	Su-ngai Ko Lok	Thailand	Asia	6.07511	101.992		Narathiwat
Promedmail	Sukhirin	Thailand	Asia	5.9151	101.738		Narathiwat
Promedmail	Sungai Padi	Thailand	Asia	6.10479	101.894		Narathiwat
Promedmail	Tak Bai	Thailand	Asia	6.23995	102		Narathiwat
Promedmail	Takua Pa	Thailand	Asia	8.83651	98.3264		Phangnga
Promedmail	Takua Thung	Thailand	Asia	8.28662	98.393		Phangnga
Promedmail	Tamot	Thailand	Asia	7.28183	100.033		Phatthalung
Promedmail	Tha Chana	Thailand	Asia	9.60596	99.0506		Surat Thani
Promedmail	Tha Chang	Thailand	Asia	9.34327	98.9485		Surat Thani
Promedmail	Tha Phae	Thailand	Asia	6.78793	99.9219		Satun
Promedmail	Tha Sae	Thailand	Asia	10.7697	99.0934		Chumphon
Promedmail	Tha Sala	Thailand	Asia	8.69682	99.8769		Nakhon Si Thammarat
Promedmail	Thai Muang	Thailand	Asia	8.49632	98.3092		Phangnga
Promedmail	Thalang	Thailand	Asia	8.05324	98.3455		Phuket
Promedmail	Tham Phannara	Thailand	Asia	8.45879	99.3752		Nakhon Si Thammarat
Promedmail	Than To	Thailand	Asia	6.08148	101.256		Yala
Promedmail	Thap Put	Thailand	Asia	8.53609	98.6315		Phangnga
Promedmail	Thepha	Thailand	Asia	6.78991	100.912		Songkhla
Promedmail	Thung Song	Thailand	Asia	8.11724	99.661		Nakhon Si Thammarat
Promedmail	Thung Tako	Thailand	Asia	10.0911	99.0496		Chumphon
Promedmail	Thung Wa	Thailand	Asia	7.04619	99.769		Satun
Promedmail	Thung Yai	Thailand	Asia	8.28867	99.3722		Nakhon Si Thammarat
Promedmail	Thung Yang Daeng	Thailand	Asia	6.63954	101.45		Pattani
Promedmail	Waeng	Thailand	Asia	5.9014	101.868		Narathiwat
Promedmail	Wang Wiset	Thailand	Asia	7.76159	99.4089		Trang
Promedmail	Wiang Sa	Thailand	Asia	8.60132	99.3575		Surat Thani
Promedmail	Yaha	Thailand	Asia	6.40417	101.117		Yala
Promedmail	Yan Ta Khao	Thailand	Asia	7.42333	99.7388		Trang
Promedmail	Yarang	Thailand	Asia	6.69659	101.313		Pattani
Promedmail	Yaring	Thailand	Asia	6.83542	101.39		Pattani
Promedmail	Yi-ngo	Thailand	Asia	6.41697	101.7		Narathiwat
Promedmail	Hanoi	Vietnam	Asia	21.0333	105.85	2009
Promedmail	Taiz	Yemen	Asia	13.5697	44.0146	2012	village of Sharhab, Alrona,
Grandadam_EID_2011	Fréjus (Var)	France	Europe	43.433	6.7353	2011
Delisle_2015	Montpellier	France	Europe	3.87456	43.6126	2014
Seyler_EuroSurveill_2008; Sambri_2008	Bologna	Italy	Europe	44.4938	11.3411	2007
Bonilauri_EID_2008	Castiglione di Cervia	Italy	Europe	44.2658	12.2643	2007
Bonilauri_EID_2008	Castiglione di Ravenna	Italy	Europe	44.2605	12.2558	2007
Angelini_EuroSurveill_2007	Cervia	Italy	Europe	44.2627	12.346	2007
Promedmail	Cervia	Italy	Europe	44.239	12.3237	2007
Angelini_EuroSurveill_2007	Cesena	Italy	Europe	44.1395	12.2463	2007
Promedmail	Cesena	Italy	Europe	44.1396	12.2464	2007
Angelini_EuroSurveill_2007	Ravenna	Italy	Europe	44.4177	12.203	2007
Promedmail	Ravenna	Italy	Europe	44.4184	12.2035	2007
Angelini_EuroSurveill_2007	Rimini	Italy	Europe	44.0564	12.5646	2007
Promedmail	Rimini	Italy	Europe	44.0569	12.5645	2007
RNZ; Aubrey_2015	Tahiti, French Polynesia	French Polynesia	South Pacific Ocean	-17.6167	-149.45	2014

## Sheet: Sources
ID	Authors	Publication Year	Publication Title	Publication details	DOI/URL
Yoosuf 2009	Abdul Azeez Yoosuf, Ibrahim Shiham, Ahmed Jamsheed Mohamed, Geela Ali, J.M. Luna, R. Pandav, G.N. Gongal, Ananda Nisaluk, Richard G. Jarman, Robert V. Gibbons	2009	First report of chikungunya from the Maldives	Transactions of the Royal Society of Tropical Medicine and Hygiene, Volume 103, Issue 2, February 2009, Pages 192-196	10.1016/j.trstmh.2008.09.006
Sergon 2007	Sergon K, Yahaya AA, Brown J, Bedja SA, Mlindasse M, Agata N, Allaranger Y, Ball MD, Powers AM, Ofula V, Onyango C, Konongoi LS, Sang R, Njenga MK, Breiman RF.	2007	Seroprevalence of Chikungunya virus infection on Grande Comore Island, union of the Comoros, 2005	Am J Trop Med Hyg. 2007 Jun;76(6):1189-93.
AbuBakar_EID_2007	Sazaly AbuBakar, I-Ching Sam, Pooi-Fong Wong, NorAziyah MatRahim, Poh-Sim Hooi, and Nuruliza Roslan	2007	Reemergence of Endemic Chikungunya, Malaysia	Emerging Infectious Diseases Vol. 13, No. 1, pp 147-149	https://wwwnc.cdc.gov/eid/article/13/1/pdfs/06-0617.pdf
Angelini_EuroSurveill_2007	Angelini R, Finarelli AC, Angelini P, Po C, Petropulacos K, Macini P, Fiorentini C, Fortuna C, Venturi G, Romi R, Majori G, Nicoletti L, Rezza G, Cassone A.	2007	An outbreak of chikungunya fever in the province of Ravenna, Italy	Eurosurveillance, Volume 12, Issue 36, 06 September 2007	http://www.eurosurveillance.org/ViewArticle.aspx?ArticleId=3260
Beesoon_EID_2008	Sanjay Beesoon, Ellen Funkhouser, Navaratnam Kotea, Andrew Spielman,Rebecca M. Robich	2008	Chikungunya Fever, Mauritius, 2006	Emerging Infectious Diseases Vol. 14, No. 2, pp. 337-338	https://wwwnc.cdc.gov/eid/article/14/2/pdfs/07-1024.pdf
Bonilauri_EID_2008	Paolo Bonilauri, Romeo Bellini, Mattia Calzolari, Raffaella Angelini, Luciano Venturi, Francesca Fallacara, Paolo Cordioli, Paola Angelini, Claudio Venturelli, Giuseppe Merialdi, Michele Dottori	2008		Emerging Infectious Diseases Vol. 14, No. 5, pp. 852-854	https://wwwnc.cdc.gov/eid/article/14/5/pdfs/07-1144.pdf
CDC	Centers for Disease Control and Prevention			Chikungunya in the Caribbean	https://wwwnc.cdc.gov/travel/notices/watch/chikungunya-caribbean
Collao_AmJTropMedHyg_2010	Ximena Collao, Ana I. Negredo, Jorge Cano, Antonio Tenorio, Fernando de Ory, Agustin Benito, Mar Masia and María-Paz Sánchez-Seco	2010	Different Lineages of Chikungunya Virus in Equatorial Guinea in 2002 and 2006	Am J Trop Med Hyg March 2010 vol. 82 no. 3 505-507	10.4269/ajtmh.2010.09-0435
Hertz_AmJTropMedHyg_2012	Julian T. Hertz, O. Michael Munishi, Eng Eong Ooi, Shiqin Howe, Wen Yan Lim, Angelia Chow, Anne B. Morrissey, John A. Bartlett, Jecinta J. Onyango, Venance P. Maro, Grace D. Kinabo, Wilbrod Saganda, Duane J. Gubler, John A. Crump	2012	Chikungunya and Dengue Fever among Hospitalized Febrile Patients in Northern Tanzania	Am J Trop Med Hyg 2012 vol. 86 no. 1 171-177	10.4269/ajtmh.2012.11-0393
Ratsitorahina_EID_2008	Ratsitorahina M, Harisoa J, Ratovonjato J, Biacabe S, Reynes J, Zeller H, et al.	2008	Outbreak of Dengue and Chikungunya Fevers, Toamasina, Madagascar, 2006	Emerging Infectious Diseases. Vol. 14, No. 7, pp. 1135-1137	10.3201/eid1407.071521
D`Ortenzio_EID_2011	D’Ortenzio E, Grandadam M, Balleydier E, Jaffar-Bandjee M, Michault A, Brottet E, et al.	2011	A226V Strains of Chikungunya Virus, Réunion Island, 2010	Emerg Infect Dis. 2011;17(2):309-311	10.3201/eid1702.101056
Demanou_BMCResearchNotes_2010	Maurice Demanou, Christophe Antonio-Nkondjio, Emmanuel Ngapana, Dominique Rousset, Christophe Paupy, Jean-Claude Manuguerra and Hervé Zeller	2010	Chikungunya outbreak in a rural area of Western Cameroon in 2006: A retrospective serological and entomological survey	BMC Research Notes 2010 3:128	10.1186/1756-0500-3-128
Diallo_AmJTropMedHyg_1999	M Diallo, J Thonnon, M Traore-Lamizana and D Fontenille	1999	Vectors of Chikungunya virus in Senegal: current data and transmission cycles.	Am J Trop Med Hyg February 1999 vol. 60 no. 2 281-286
Diallo_PLOSNEglTroDis_2012	Diawo Diallo, Amadou A. Sall, Michaela Buenemann, Rubing Chen, Oumar Faye, Cheikh T. Diagne, Ousmane Faye, Yamar Ba, Ibrahima Dia, Douglas Watts, Scott C. Weaver, Kathryn A. Hanley, Mawlouth Diallo	2012	Landscape Ecology of Sylvatic Chikungunya Virus and Mosquito Vectors in Southeastern Senegal	PLoS Negl Trop Dis 6(6): e1649	10.1371/journal.pntd.0001649
Grandadam_EID_2011	Marc Grandadam, Valérie Caro, Sébastien Plumet, Jean-Michel Thiberge, Yvan Souarès, Anna-Bella Failloux, Hugues J. Tolou, Michel Budelot, Didier Cosserat, Isabelle Leparc-Goffart, and Philippe Desprès	2011	Chikungunya Virus, Southeastern France	Emerg Infect Dis. 2011;17(5):910-913	10.3201/eid1705.101873
Kumarasamy_MedJMalaysia_2006Bagan	Kumarasamy V, Prathapa S, Zuridah H, Chem YK, Norizah I, Chua KB.	2006	Re-emergence of Chikungunya virus in Malaysia.	Med J Malaysia. 2006 Jun;61(2):221-5.
Laras_TransRoySocTropMedHyg_2005	Kanti Laras, Nono C. Sukri, Ria P. Larasati, Michael J. Bangs, Rizal Kosim, Djauzi, Tony Wandra, John Master, Herman Kosasih, Sri Hartati, Charmagne Beckett, Endang R. Sedyaningsih, H. James Beecham, III, Andrew L. Corwin	2005	Tracking the re-emergence of epidemic chikungunya virus in Indonesia	Trans R Soc Trop Med Hyg 2005; 99 (2): 128-141	10.1016/j.trstmh.2004.03.013
Leroy_EID_2009	Leroy EM, Nkoghe D, Ollomo B, Nze-Nkogue C, Becquart P, Grard G, et al.	2009	Concurrent Chikungunya and Dengue Virus Infections during Simultaneous Outbreaks, Gabon, 2007	Emerg Infect Dis. 2009;15(4):591-593	10.3201/eid1504.080664
Liew_SingaporeMedJ_2012	C Liew, CF Yung	2012	First detection of chikungunya infection and transmission in Brunei Darussalam	Singapore Medical Journal 53(4):e66-8
Manimunda_EID_2007	Manimunda SP, Singh SS, Sugunan AP, Singh O, Roy S, Shriram AN, et al.	2007	Chikungunya Fever, Andaman and Nicobar Islands, India	Emerg Infect Dis. 2007;13(8):1259	10.3201/eid1308.070193
Mease_VirolJ_2011	Luke E Mease, Rodney L Coldren, Lillian A Musila, Trish Prosser, Fredrick Ogolla, Victor O Ofula, Randal J Schoepp, Cindy A Rossi and Nicholas Adungo	2011	Seroprevalence and distribution of arboviral infections among rural Kenyan adults: A cross-sectional stu	Virology Journal 2011 8:371	10.1186/1743-422X-8-371
Mulyatno_JpnJInfectDis_2012	Mulyatno KC, Susilowati H, Yamanaka A, Soegijanto S, Konishi E.	2012	Primary isolation and phylogenetic studies of Chikungunya virus from Surabaya, Indonesia.	Jpn J Infect Dis. 2012;65(1):92-4.
Ng_EID_2009	Ng L, Tan L, Tan C, Tan SS, Hapuarachchi HC, Pok K, et al.	2009	Entomologic and Virologic Investigation of Chikungunya, Singapore	Emerg Infect Dis. 2009;15(8):1243-1249	10.3201/eid1508.081486
Porter_SoutheastAsianJTropMedPublicHealth_2004	Porter Kevin R, Tan Ratna, Istary Yunry, Suharyono Wuryadi, Sutaryo, Widjaja Susana, Ma'Roef Chairin, Listiyaningsih Erlin, Kosasih Herman, Hueston Linda, McArdle James, Juffrie Mohammad	2004	A serological study of Chikungunya virus transmission in Yogyakarta, Indonesia: evidence for the first outbreak since 1982.	The Southeast Asian Journal of Tropical Medicine and Public Health. 2004 Jun; 35(2): 408-15	http://imsear.hellis.org/handle/123456789/34197
Preyrefitte_EID_2007	Peyrefitte CN, Rousset D, Pastorino B, Pouillot R, Bessaud M, Tock F, et al.	2007	Chikungunya Virus, Cameroon, 2006	Emerg Infect Dis. 2007;13(5):768	10.3201/eid1305.061500
Promedmail	International Society for Infectious Diseases		ProMED-mail		http://www.promedmail.org/
Pulmanausahakul_IntJInfDis_2011	Rojjanaporn Pulmanausahakul, Sittiruk Roytrakul, Prasert Auewarakul, Duncan R. Smith	2011	Chikungunya in Southeast Asia: understanding the emergence and finding solutions	International Journal of Infectious Diseases , Volume 15 , Issue 10 , e671 - e676	10.1016/j.ijid.2011.06.002
Samuel_IndianJMedRes_2009	Samuel PP, Krishnamoorthi R, Hamzakoya KK, Aggarwal CS	2009	Entomo-epidemiological investigations on chikungunya outbreak in the Lakshadweep islands, Indian Ocean.	Indian J Med Res. 2009 Apr;129(4):442-5.
Sang_AmJTroMedHyg_2008	Rosemary C. Sang, Ouledi Ahmed, Ousmane Faye, Cindy L. H. Kelly, Ali Ahmed Yahaya, Ibrahim Mmadi, Ali Toilibou, Kibet Sergon, Jennifer Brown, Naftali Agata, Allarangar Yakouide, Mamadou D. Ball, Robert F. Breiman, Barry R. Miller and Ann M. Powers	2008	Entomologic Investigations of a Chikungunya Virus Epidemic in the Union of the Comoros, 2005	Am J Trop Med Hyg January 2008 vol. 78 no. 1 77-82
Sergon_AmJTropMedHyg_2008	Kibet Sergon, Charles Njuguna, Rosalia Kalani, Victor Ofula, Clayton Onyango, Limbaso S. Konongoi, Sheryl Bedno, Heather Burke, Athman M. Dumilla, Joseph Konde, M. Kariuki Njenga, Rosemary Sang and Robert F. Breiman	2008	Seroprevalence of Chikungunya Virus (CHIKV) Infection on Lamu Island, Kenya, October 2004	Am J Trop Med Hyg February 2008 vol. 78 no. 2 333-337
Seyler_EuroSurveill_2008	Seyler T, Rizzo C, Finarelli AC, Po C, Alessio P, Sambri V, Ciofi Degli Atti ML, Salmaso S	2008	Autochthonous chikungunya virus transmission may have occurred in Bologna, Italy, during the summer 2007 outbreak.	Euro Surveillance : Bulletin Europeen sur les Maladies Transmissibles = European Communicable Disease Bulletin [2008, 13(3):1854-1861]
Sambri_2008	Sambri V, Cavrini F, Rossini G, Pierro A, Landini MP	2008	The 2007 epidemic outbreak of Chikungunya virus infection in the Romagna region of Italy: a new perspective for the possible diffusion of tropical diseases in temperate areas?	New Microbiol. 2008 Jul;31(3):303-4.
Zayed_ActaTropica_2012	Zayed A, Awash AA, Esmail MA, Al-Mohamadi HA, Al-Salwai M, Al-Jasari A, Medhat I, Morales-Betoulle ME, Mnzava A	2012	Detection of Chikungunya virus in Aedes aegypti during 2011 outbreak in Al Hodayda, Yemen	Acta Trop. 2012 Jul;123(1):62-6	10.1016/j.actatropica.2012.03.004
Herriman_2014	Robert Herriman	2014	Colombia chikungunya cases double, Puerto Rico cases increase 1500	Outbreak News Today, October 17, 2014	http://outbreaknewstoday.com/colombia-chikungunya-cases-double-puerto-rico-cases-increase-1500/
MdS	Ministerio de Salud	2014	Argentina aún no registra casos autóctonos de chikunguña pero se estima que en el verano pueden presentarse	via twitter @msalnacion in 17 Dec 2014	https://twitter.com/msalnacion/statuses/545330175874183168
Stabroek	Staff Editor	2014	Chikungunya rising rapidly in Barbados	Stabroek News October 3, 2014	http://www.stabroeknews.com/2014/news/regional/10/03/chikungunya-rising-rapidly-barbados/
Jones_2014	Patrick E. Jones	2014	Chikungunya confirmed in Belize	Breaking Belize News. November 21. 2014	http://www.breakingbelizenews.com/2014/11/21/chikungunya-confirmed-belize/
Rodrigues_2014	Yago Rodrigues	2014	Com 7 mil casos de dengue registrados, município inicia campanha de prevenção	Jornal Opção 02-12-2014	http://www.jornalopcao.com.br/colunas-e-blogs/anapolis/com-7-mil-casos-de-dengue-registrados-municipio-inicia-campanha-de-prevencao-22717/
Dantas_2014	Marcos Dantas	2014	Manaus entra em estado de alerta contra dengue, aponta LIRAa	Globo.com, 06-12-2014	http://g1.globo.com/am/amazonas/noticia/2014/12/manaus-entra-em-estado-de-alerta-para-da-dengue-aponta-liraa.html
Globo_2014	Staff Editor	2014	Alto Tietê deve ficar em alerta para chikunguya e dengue, diz veterinário	Globo.com, 24-11-2014	http://g1.globo.com/sp/mogi-das-cruzes-suzano/noticia/2014/11/alto-tiete-deve-ficar-em-alerta-para-chikunguya-e-dengue-diz-veterinario.html
Bemparana_2014	Staff Editor	2014	Em menos de um mês, casos de febre "prima da dengue" crescem 65%	Bemparaná Brazil, 02-12-2014	http://www.bemparana.com.br/noticia/361388/em-menos-de-um-mes-casos-de-febre-prima-da-dengue-crescem-65
Bonham_2014	Samantha Bonham	2014	One new local chikungunya case confirmed	Cayman Compass, Nov. 6. 2014	https://www.caymancompass.com/2014/11/06/One-new-local-chikungunya-case-confirmed/
El_Tiempo	Staff Editor	2014	Proliferación de virosis en Barranquilla agota varios medicamentos	El Tiempo dec. 16. 2014	http://www.eltiempo.com/colombia/barranquilla/virus-en-barranquilla/14983477
El_Pais	Staff Editor	2014	Confirman primer caso autóctono del virus chikungunya en Cali	El País, Nov 10, 2014	http://www.elpais.com.co/elpais/valle/noticias/autoridades-salud-confirman-primer-caso-virus-chikungunya-cali
Maheshwary_2014	Pooja Maheshwary	2014	Colombia has seen a dramatic increase in the lethal Chikungunya virus, with around 20,000 cases of infection reported in the northern region of the country since September this year.	The Bogotá Post, Dec. 11, 2014	http://thebogotapost.com/2014/12/11/chikungunya-virus-surge/
Caracol	Staff Editor	2014	Alerta máxima en Cúcuta por virus del chikungunya	Caracol Radio, Dec. 12, 2014	http://caracol.com.co/radio/2014/12/12/regional/1418373720_548521.html
TCRN	Staff Editor	2014	Chikungunya Virus Under Control in Chomes But New Cases are Popping Up in Surrounding Communities	The Costa Rica News, Dec 29, 2014	http://thecostaricanews.com/chikungunya-virus-under-control-in-chomes-but-new-cases-are-popping-up-in-surrounding-communities/
Arias_2014	L. Arias	2014	Costa Rica registers 2 new cases of chikungunya virus, bringing total number to 47	The Tico Times, Dec. 14, 2014	http://www.ticotimes.net/2014/12/14/costa-rica-registers-2-new-cases-of-chikungunya-virus-bringing-total-number-to-47
TCT	Staff Editor	2014	1st indigenous case of chikungunya in Costa Rica reported	The Costa Rican Times, Nov. 19, 2014	http://www.costaricantimes.com/1st-indigenous-case-of-chikungunya-in-costa-rica-reported/32452
El_Pais_2	Staff Editor	2014	Confirman primeros cuatro casos autóctonos del virus del Chikungunya en el Valle	El País, Oct. 3, 2014	http://www.elpais.com.co/elpais/valle/noticias/confirman-primeros-dos-casos-virus-chikungunya-valle-cauca
El_Nacional	Staff Editor	2014	Parturientas pueden infectar con chikungunya a sus bebés - See more at: http://www.healthmap.org/ai.php?2825515&trto=en&trfr=en&pid24#sthash.Xn20W3rW.dpuf	El Nacional, Oct. 2, 2014	http://www.el-nacional.com/sociedad/Parturientas-pueden-infectar-chikungunya-bebes_0_493150835.html
La_Hora	Staff Editor	2014	El virus de la chikungunya ya está en el país	La Hora, Dec. 17, 2014	http://lahora.com.ec/index.php/noticias/show/1101762461/-1/El_pa%C3%ADs_ya_no_est%C3%A1_libre_del_virus_chikungunya._El_Ministerio_de_Salud_confirm%C3%B3_ayer_el_primer_caso_de_una_persona_contagiada_en_Montecristi,_Manab%C3%AD..html
El_Mundo	Staff Editor	2014	Confirman 12.929 casos de dengue y 126 de chikunguña en el país	El Mundo, Oct. 2, 2014	http://elmundo.sv/confirman-12-929-casos-de-dengue-y-126-de-chikunguna-en-el-pais/
RNZ	Staff Editor	2014	15 cases of Chikungunya found in French Polynesia	RNZ Oct. 13, 2014	http://www.radionz.co.nz/international/pacific-news/256684/15-cases-of-chikungunya-found-in-french-polynesia
Aubrey_2015	Maite Aubry, Anita Teissier, Claudine Roche, Vaea Richard, Aurore Shan Yan, Karen Zisou, Eline Rouault, Véronique Maria, Stéphane Lastère, Van-Mai Cao-Lormeau, and Didier Musso	2015	Chikungunya Outbreak, French Polynesia, 2014	Emerg Infect Dis. 2015 Apr; 21(4): 724–726.	10.3201/eid2104.141741
Herriman_2014_2	Robert Herriman	2014	Chikungunya cases up in the UK in 2014	Outbreak News Today, Nov. 30, 2014	http://outbreaknewstoday.com/chikungunya-cases-up-in-the-uk-in-2014/
RHC	Staff Editor	2014	Más de 100 casos con el virus chikungunya en Guyana	Radio Habana Cuba, Oct. 1, 2014	http://www.radiohc.cu/noticias/salud/35221-mas-de-100-casos-con-el-virus-chikungunya-en-guyana
El_Heraldo	Staff Editor	2014	Honduras: Dengue y chikungunya toman fuerza en Valle	El Heraldo, 10.11.2014	http://www.elheraldo.hn/regionales/766473-218/honduras-dengue-y-chikungunya-toman-fuerza-en-valle
Jamaica_Observer	Staff Editor	2014	St Vincent authorities investigating two suspected Chikungunya deaths	Jamaica Observer, Dec. 29, 2014	http://www.jamaicaobserver.com/latestnews/St-Vincent-authorities-investigating-two-suspected-Chikungunya-deaths
The_Gleaner	Shanique Samuels	2014	Vere remembers teachers, student who died from chikungunya complications	The Gleaner, Oct. 30, 2014	http://jamaica-gleaner.com/article/lead-stories/20141030/vere-remembers-teachers-student-who-died-chikungunya-complications
Milenio	Hermes Chavéz	2014	Confirma en Chiapas primer caso de virus chikungunya en México	Milenio, Nov. 14, 2014	http://www.milenio.com/estados/chikungunya-virus-paciente_enfermo_de_chikungunya-mosquitos_0_409159462.html
Ideal	Staff Editor	2014	¡Alarma!:... Confirma Coahuila caso de chikungunya (virus) - See more at: http://www.healthmap.org/ai.php?2992446&trto=en&trfr=es&pid491#sthash.XXMpXUqH.dpuf	Ideal Digital Nov. 26, 2014	http://www.ideal.es/gente-estilo/201411/26/alarma-confirma-coahuila-caso-chikunguya-virus-20141126174839.html
Debate	Bonita Haro	2014	Chikungunya, de la nada le dio	Debate, Dec. 23, 2014	http://www.debate.com.mx/losmochis/Chikungunya-de-la-nada-le-dio-20141223-0035.html
Presente	Isidro Jiménez	2014	Detectan a centroamericano con virus de Chikungunya en Tabasco	Presente, Dec. 2, 2014	http://www.diariopresente.com.mx/section/lcapital/122195/detectan-centroamericano-virus-chikungunya-tabasco-/
Nuevo_Diario	Staff Editor	2014	Nicaragua suma 131 casos de chikungunya	El Nuevo Diario, Oct. 31, 2014	http://www.elnuevodiario.com.ni/nacionales/333657-nicaragua-suma-131-casos-chikungunya/
Telemetro	Viola Guevara Gallimore	2014	Autoridades hacen llamado por casos de hantavirus, dengue, chikungunya y leptospirosis	Telemetro, Oct. 1, 2014	http://www.telemetro.com/nacionales/Autoridades-llamado-hantavirus-chikungunya-leptospirosis_0_739426661.html
Primera_Hora	Staff Editor	2014	Salud confirma primer caso del virus de Chikungunya en la Isla	primerahora, May 5, 2014	http://www.primerahora.com/noticias/puerto-rico/nota/saludconfirmaprimercasodelvirusdechikungunyaenlaisla-1012533/
St_Croix_Source	Lynda Lohr	2014	Chikungunya Cases Still Rising on St. Croix	St. Croix Source, Nov. 7, 2014	http://stcroixsource.com/content/news/local-news/2014/11/07/chikungunya-cases-still-rising-st-croix
St_Croix_Source_2	Susan Ellis	2014	St. Croix at Peak of Chikungunya Outbreak; St. Thomas Cases Decline	St. Croix Source, Dec. 2, 2014	http://stcroixsource.com/content/news/local-news/2014/12/02/st-croix-peak-chikungunya-outbreak-st-thomas-cases-decline
MPPSalud_2	Ministerio de Salud (Venezuela)	2014	Incidencias del virus #Chikungunya disminuyeron en un 60% en la #Guárico http://ht.ly/EWuJP	via twitter @MPPSalud_Vzla, Nov. 26, 2014	https://twitter.com/MPPSalud_Vzla/status/537727599879790593
MPPSalud	Ministerio de Salud (Venezuela)	2014	Disminuyen en 50% casos de #Chikungunya en #Zulia http://ht.ly/ECNKV #LeyesSocialistasParaLaPatria	via twitter @MPPSalud_Vzla, Nov. 20, 2014	https://twitter.com/MPPSalud_Vzla/status/535545857828212736
Gilblom_2014	Kelly Gilblom	2014	Chikungunya reaches US, starting in Florida	live mint Oct. 1, 2014	http://www.livemint.com/Politics/5FzHLrLS50WIvHBc490KkL/Chikungunya-reaches-US-starting-in-Florida.html
Delisle_2015	Delisle E, Rousseau C, Broche B, Leparc-Goffart I, L'Ambert G, Cochet A, Prat C, Foulongne V, Ferre JB, Catelinois O, Flusin O, Tchernonog E, Moussion IE, Wiegandt A, Septfons A, Mendy A, Moyano MB, Laporte L, Maurel J, Jourdain F, Reynes J, Paty MC, Golliot F.	2015	Chikungunya outbreak in Montpellier, France, September to October 2014	Euro Surveill. 2015 Apr 30;20(17). pii: 21108.	http://www.eurosurveillance.org/images/dynamic/EE/V20N17/art21108.pdf
PAHO	Pan American Health Organization		Countries/territories with autochthonous transmission or imported cases of Chikungunya in the americas	weekly reports available from PAHO website	http://www.paho.org/hq/index.php?option=com_topics&view=readall&cid=5927&Itemid=40931&lang=en
CARPHA	Caribbean Public Health Agency		Countries/territories with Reported Cases of Chikungunya	weekly updates available from CARPHA website	http://carpha.org/What-We-Do/Public-Health-Activities/Chikungunya
